# Supplementary material for: Community Forests and Public Health: A Research Agenda
Source: Int J Environ Res Public Health. 2025 Oct 21;22(10):1601. doi: 10.3390/ijerph22101601 (PMC12562926; doi:10.3390/ijerph22101601)
Supplement: Supplementary file 1 [file ijerph-22-01601-s001.zip]

Archive with 1 entries (1 files):
- ijerph-3761198-supplementary.pdf
